# Supplementary material for: Engagement of the G3BP2-TRIM25 Interaction by Nucleocapsid Protein Suppresses the Type I Interferon Response in SARS-CoV-2-Infected Cells
Source: Vaccines (Basel). 2022 Nov 29;10(12):2042. doi: 10.3390/vaccines10122042 (PMC9781323; doi:10.3390/vaccines10122042)
Supplement: Supplementary file 1 [file vaccines-10-02042-s001.zip]

Archive with 1 entries (1 files):
- vaccines-2001470-supplementary.pdf
